# Supplementary material for: Genome-Wide DNA Methylation Profile Indicates Potential Epigenetic Regulation of Aging in the Rhesus Macaque Thymus
Source: Int J Mol Sci. 2022 Nov 29;23(23):14984. doi: 10.3390/ijms232314984 (PMC9738698; doi:10.3390/ijms232314984)
Supplement: Supplementary file 1 [file ijms-23-14984-s001.zip]

Archive with 2 entries (2 files):
- Supplementary figures 1-8.ijms-2013450.pdf
- Supplementary tables 1-16.ijms-2013450.xlsx
